# Supplementary material for: Characterization of a β-Galactosidase from Kosakonia oryzendophytica and Its Heterologous Expression in Bacillus subtilis for Galactooligosaccharides Production
Source: Molecules. 2025 Nov 10;30(22):4343. doi: 10.3390/molecules30224343 (PMC12654650; doi:10.3390/molecules30224343)
Supplement: Supplementary file 1 [file molecules-30-04343-s001.zip]

Archive with 1 entries (1 files):
- molecules-3893568-supplementary.pdf
